# Supplementary material for: Hepatocellular Carcinoma: Old and Emerging Therapeutic Targets
Source: Cancers (Basel). 2024 Feb 23;16(5):901. doi: 10.3390/cancers16050901 (PMC10931414; doi:10.3390/cancers16050901)
Supplement: Supplementary file 1 [file cancers-16-00901-s001.zip]

Archive with 1 entries (1 files):
- cancers-2877364-supplementary.pdf
